# Supplementary material for: The Small Step Early Intervention Program for Infants at High Risk of Cerebral Palsy: A Single-Subject Research Design Study
Source: J Clin Med. 2024 Sep 6;13(17):5287. doi: 10.3390/jcm13175287 (PMC11396191; doi:10.3390/jcm13175287)
Supplement: Supplementary file 1 [file jcm-13-05287-s001.zip]

Archive with 1 entries (1 files):
- jcm-3155952-supplementary.pdf
